# Supplementary material for: Persistent descending mesocolon (PDM) versus Non-PDM patients on postoperative outcomes after colorectal surgery
Source: BMC Surg. 2026 Mar 2;26:247. doi: 10.1186/s12893-026-03611-x (PMC13059360; doi:10.1186/s12893-026-03611-x)
Supplement: Supplementary file 1 — Supplementary Material 1. [file 12893_2026_3611_MOESM1_ESM.xlsx]

## Sheet: Sheet1
Table S1 Search strategy
Databases
Pubmed
Search number	Query	Results
1	"Persistent descending mesocolon"[Title/Abstract] OR "PDM"[Title/Abstract]
2	"Colorectal Cancer"[Title/Abstract] OR "Colorectal Carcinoma"[Title/Abstract] OR "Colorectal Neoplasm"[Title/Abstract] OR "Colorectal Tumor"[Title/Abstract] OR "Colon Cancer"[Title/Abstract] OR "Rectal Cancer"[Title/Abstract] OR "Colorectal Neoplasms"[Title/Abstract]
3	#1 AND #2	31
Embase
Search number	Query	Results
1	persistent descending mesocolon':ti,ab,kw OR 'pdm':ti,ab,kw OR 'congenital descending mesocolon':ti,ab,kw OR 'unfused descending mesocolon':ti,ab,kw OR 'descending mesocolon anomaly':ti,ab,kw
2	colorectal cancer':ti,ab,kw OR 'colorectal carcinoma':ti,ab,kw OR 'colon cancer':ti,ab,kw OR 'rectum cancer':ti,ab,kw OR 'colorectal tumor':ti,ab,kw
3	#1 AND #2	61
Cochrane
Search number	Query	Results
1	Persistent descending mesocolon” OR “PDM” OR “Congenital descending mesocolon” OR “Unfused descending mesocolon” OR “ Descending mesocolon anomaly” in Title Abstract Keyword
2	"Colorectal Cancer" OR "Colorectal Carcinoma" OR "Colorectal Neoplasm" OR "Colorectal Tumor" OR "Colon Cancer" OR "Rectal Cancer" OR "Colorectal Neoplasms" in Title Abstract Keyword
3	#1 AND #2	0
Web of Science
Search number	Query	Results
1	“Persistent descending mesocolon” OR “PDM” OR “Congenital descending mesocolon” OR “Unfused descending mesocolon” OR “ Descending mesocolon anomaly” (All Fields)
2	"Colorectal Cancer" OR "Colorectal Carcinoma" OR "Colorectal Neoplasm" OR "Colorectal Tumor" OR "Colon Cancer" OR "Rectal Cancer" OR "Colorectal Neoplasms" (All Fields)
3	#1 AND #2	33
